# Supplementary material for: Optimization of SPIO Injection for Sentinel Lymph Node Dissection in a Rat Model
Source: Cancers (Basel). 2021 Oct 8;13(19):5031. doi: 10.3390/cancers13195031 (PMC8508039; doi:10.3390/cancers13195031)
Supplement: Supplementary file 1 [file cancers-13-05031-s001.zip]

Archive with 3 entries (3 files):
- Supplementary_files_revision/Figure S1.pdf
- Supplementary_files_revision/Supplementary Data S1.pdf
- Supplementary_files_revision/Supplementary_Tables.pdf
